# Supplementary material for: The atherosclerosis of the sinus node artery is associated with an increased history of supra-ventricular arrhythmias: a retrospective study on 541 standard coronary angiograms
Source: PeerJ. 2015 Aug 27;3:e1156. doi: 10.7717/peerj.1156 (PMC4556151; doi:10.7717/peerj.1156)
Supplement: Supplemental Information 1 — Raw dataset. [file peerj-03-1156-s001.xls]

## Sheet: Foglio1
Study date	SNA	SNA origin	Medical record not available (x)	no angiographically detectable CAD in the major epicardial arteries (x)	SNA disease	History of SVA	Type of SVA	Kind of SNA lesion	Indication to coronary catheterization	LVEF<55%	Age	Gender	Hypertension requiring treatment	Prior AMI	Atrial dilatation	DM	PAD	Cholesterol level: total (mg/dl)	Cholesterol level: HDL (mg/dl)	TGL	Smoke	Hyperthyroidism	Creatinine	ACE/ARB	amiodarone	BB	Digoxin	CCB	ASA	Thienopyridine	IC	statin	sotalol							GFR	CKD stage
2014-05-21	2	LCX		x
2014-05-16	1	RCA			no	no			1	0	32	m	0	0	no	0	0	237	46	234	1	0	0.83	0	0	0	0	0	0	0	0	0	0	0.922222	-0.411	1.03384	0.993	32	0.798686	116.425	1
2013-11-12	1	LCX			no	no			0	0	35	m	0	0	no	0	0	197	50	90	0	0	0.8	0	0	0	0	0	0	0	0	0	0	0.888889	-0.411	1.0496	0.993	35	0.782031	115.735	1
2014-05-21	2	LCX		x
2013-09-12	1	RCA			no	no			1	0	35	m	0	0	na	0	0	202	29	175	1	0	1.1	0	0	0	0	0	0	0	0	0	0	1.22222	-1.209	0.784577	0.993	35	0.782031	86.5124	2
2014-05-20	0
2014-05-19	0		x
2013-07-12	1	RCA			no	no			1	0	37	m	0	1	no	1	0	319	41	404	1	0	0.56	0	0	0	0	0	0	0	0	0	0	0.622222	-0.411	1.21531	0.993	37	0.77112	132.139	1
2014-04-30	1	RCA			no	no			1	0	37	m	1	0	no	0	0	305	41	709	1	0	0.85	0	0	0	0	0	0	0	0	0	0	0.944444	-0.411	1.02377	0.993	37	0.77112	111.312	1
2014-01-10	1	LCX			no	no			1	0	37	m	0	0	na	0	0	182	40	90	1	0	1.02	0	0	0	0	0	0	0	0	0	0	1.13333	-1.209	0.859571	0.993	37	0.77112	93.4594	1
2013-07-10	1	RCA			no	no			1	0	39	m	1	0	no	0	0	205	41	203	1	0	0.84	0	0	0	0	0	0	0	0	0	0	0.933333	-0.411	1.02876	0.993	39	0.760363	110.295	1
2013-11-29	1	LCX			no	no			1	0	40	m	0	0	no	0	0	256	44	120	0	0	0.95	0	0	0	0	0	0	0	0	0	0	1.05556	-1.209	0.936723	0.993	40	0.75504	99.7242	1
2013-05-02	1	RCA			no	no			1	1	42	m	0	0	yes	0	0	230	30	197	1	0	0.91	0	0	0	0	0	0	0	0	0	0	1.01111	-1.209	0.98673	0.993	42	0.744506	103.582	1
2013-06-24	1	RCA			yes	no		focal	1	0	43	m	0	0	na	0	0	298	48	197	1	0	0.64	0	0	0	0	0	0	0	0	0	0	0.711111	-0.411	1.15041	0.993	43	0.739295	119.92	1
2014-05-12	2	RCA	x
2014-05-12	2	LCX		x
2014-05-10	0
2014-04-15	1	RCA			no	no			1	0	43	m	1	0	no	0	0	208	33	197	1	0	1.27	0	0	0	0	0	0	0	0	0	0	1.41111	-1.209	0.659448	0.993	43	0.739295	68.7412	2
2014-05-09	2	LCX		x
2013-08-26	1	LCX			yes	no		focal	0	1	44	m	0	1	na	0	0	186	35	262	ex	0	0.76	1	0	1	0	0	1	0	0	1	0	0.844444	-0.411	1.07196	0.993	44	0.73412	110.96	1
2014-05-08	2	LCX	x
2014-05-08	1	RCA			yes	yes	Persistent AF	focal	1	1	44	m	1	0	no	0	0	191	36	96	1	0	0.83	1	0	0	0	1	0	0	0	0	0	0.922222	-0.411	1.03384	0.993	44	0.73412	107.014	1
2014-05-07	2	LCX		x
2013-07-23	1	LCX			no	no			1	1	44	m	1	1	no	0	0	238	41	202	1	0	1.43	1	0	1	0	0	1	0	0	1	0	1.58889	-1.209	0.571318	0.993	44	0.73412	59.1376	3
2014-04-30	1	RCA			no	no			0	0	44	m	1	0	no	0	0	242	29	241	0	0	1.5	1	0	1	0	0	0	0	0	0	0	1.66667	-1.209	0.539243	0.993	44	0.73412	55.8176	3
2013-06-06	1	RCA			no	no			1	0	45	m	0	0	no	0	0	208	40	121	1	0	0.6	0	0	0	0	0	0	0	0	0	0	0.666667	-0.411	1.18134	0.993	45	0.728981	121.425	1
2013-12-27	1	LCX			no	no			1	0	45	m	1	0	no	0	0	244	38	224	1	0	0.7	1	0	0	0	1	0	0	0	0	0	0.777778	-0.411	1.10881	0.993	45	0.728981	113.971	1
2013-07-05	1	RCA			no	no			1	1	45	m	1	0	no	0	0	184	48	140	0	0	0.9	0	0	1	0	0	0	0	0	1	0	1	-0.411	1	0.993	45	0.728981	102.786	1
2014-05-07	1	LCX			no	no			1	0	45	m	0	0	no	0	0	183	52	66	1	0	1.41	0	0	0	0	0	0	0	0	0	0	1.56667	-1.209	0.58113	0.993	45	0.728981	59.7322	2
2014-02-21	1	LCX			no	no			1	0	46	f	0	0	na	0	0	234	29	193	1	0	0.6	0	0	0	0	0	0	0	0	0	0	0.857143	-0.329	1.05202	0.993	46	0.723878	109.661	1
2014-04-29	2	LCX	x
2014-04-29	2	RCA		x
2013-10-18	1	RCA			yes	no		focal	1	1	46	m	0	1	na	0	0	154	32	109	1	0	0.81	0	0	0	0	0	1	0	0	1	0	0.9	-0.411	1.04425	0.993	46	0.723878	106.584	1
2013-10-19	1	RCA			no	no			1	0	46	m	0	0	na	1	0	154	41	153	1	0	1	0	0	0	0	0	0	0	0	0	0	1.11111	-1.209	0.880398	0.993	46	0.723878	89.8594	1
2013-05-30	1	RCA			no	no			1	0	46	f	0	0	no	0	0	195	48	119	0	0	0.92	0	0	0	0	0	0	0	0	0	0	1.31429	-1.209	0.718628	0.993	46	0.723878	74.9086	2
2103-06-27	1	RCA			no	no			1	0	47	f	1	0	no	0	0	198	55	116	1	0	0.7	0	0	0	0	1	0	0	0	0	0	1	-0.329	1	0.993	47	0.718811	103.509	1
2013-09-20	1	LCX			no	no			1	0	47	m	1	0	na	0	0	264	25	475	1	0	1.06	0	0	1	0	0	0	0	0	0	0	1.17778	-1.209	0.820511	0.993	47	0.718811	83.1607	2
2013-12-02	1	RCA			no	no			1	0	47	m	0	0	na	0	0	119	40	41	0	0	1.15	0	0	0	0	0	0	0	0	0	0	1.27778	-1.209	0.743525	0.993	47	0.718811	75.358	2
2014-03-17	1	LCX			no	no			1	1	47	m	0	1	na	0	0	166	54	51	0	0	1.19	1	0	1	0	0	1	0	0	1	0	1.32222	-1.209	0.713416	0.993	47	0.718811	72.3064	2
2014-04-18	2	LCX		x
2013-07-22	1	LCX			no	no			1	0	48	f	0	0	na	0	0	176	40	151	1	0	0.6	0	0	0	0	0	0	0	0	0	0	0.857143	-0.329	1.05202	0.993	48	0.713779	108.131	1
2014-04-18	2	RCA	x
2014-04-17	2	RCA		x
2013-06-05	1	RCA			no	no			1	0	48	m	0	0	no	0	0	171	54	98	1	0	0.84	0	0	0	0	0	0	0	0	0	0	0.933333	-0.411	1.02876	0.993	48	0.713779	103.538	1
2013-05-29	1	RCA			no	no			1	0	48	m	0	0	yes	0	0	169	52	108	1	0	0.88	0	0	0	0	0	0	0	0	0	0	0.977778	-0.411	1.00928	0.993	48	0.713779	101.577	1
2013-07-28	1	RCA			no	no			1	1	48	m	0	0	no	0	0	262	39	181	1	0	1	0	0	0	0	0	0	0	0	0	0	1.11111	-1.209	0.880398	0.993	48	0.713779	88.6058	2
2014-04-11	0
2014-04-11	0
2014-04-09	1	LCX			no	no			0	0	48	m	1	1	yes	1	0	155	36	108	0	0	1.03	1	0	1	0	0	0	1	0	1	0	1.14444	-1.209	0.849491	0.993	48	0.713779	85.4953	2
2014-04-10	0
2014-04-10	2	LCX		x
2014-04-10	0		x
2013-11-27	1	LCX			no	yes	Persistent AF		0	0	48	m	1	0	na	0	1	137	22	213	1	0	7.02	0	1	0	0	1	1	0	0	0	0	7.8	-1.209	0.083456	0.993	48	0.713779	8.39925	5
2013-09-09	1	RCA			no	no			1	1	49	m	0	0	na	0	0	179	48	62	1	0	0.87	0	0	0	0	0	0	0	0	0	0	0.966667	-0.411	1.01403	0.993	49	0.708783	101.341	1
2014-04-08	2	RCA		x
2013-07-10	1	LCX			no	no			1	0	49	m	0	0	no	0	0	206	39	331	1	0	1.13	0	0	0	0	0	0	0	0	0	0	1.25556	-1.209	0.759464	0.993	49	0.708783	75.8996	2
2014-04-06	2	RCA		x
2014-04-04	0
2014-05-05	1	LCX			no	no			1	1	50	m	0	0	na	0	0	240	40	210	0	0	0.92	0	0	0	0	0	0	0	0	0	0	1.02222	-1.209	0.973777	0.993	50	0.703821	96.6365	1
2014-01-18	1	RCA			no	no			1	0	50	m	1	0	na	0	0	189	44	168	1	0	0.92	0	0	0	0	0	0	0	0	0	0	1.02222	-1.209	0.973777	0.993	50	0.703821	96.6365	1
2014-02-05	1	LCX			no	no			0	1	50	m	0	0	yes	0	0	145	44	97	0	0	1.12	1	0	1	0	0	1	0	0	1	0	1.24444	-1.209	0.76767	0.993	50	0.703821	76.1827	2
2014-04-02	2	RCA		x
2014-04-01	0
2014-04-01	2	RCA		x
2013-05-27	1	RCA			yes	no		diffuse	1	0	51	f	1	0	no	0	0	146	26	127	1	1	0.59	1	0	0	0	0	0	0	0	0	0	0.842857	-0.329	1.05786	0.993	51	0.698895	106.464	1
2013-12-09	1	LCX			no	no			1	1	51	m	1	1	na	1	0	148	24	152	ex	0	0.86	1	0	1	0	0	1	1	0	1	0	0.955556	-0.411	1.01886	0.993	51	0.698895	100.403	1
2014-03-28	2	LCX	x
2013-07-23	1	RCA			no	no			0	0	51	m	0	1	na	0	0	120	30	183	1	0	1.11	1	0	1	0	0	1	0	0	1	0	1.23333	-1.209	0.776039	0.993	51	0.698895	76.4741	2
2014-03-27	2	RCA		x
2014-03-26	0
2013-05-02	1	LCX			no	no			1	0	51	m	1	0	no	0	0	145	49	91	0	0	1.2	1	0	0	0	0	1	0	0	1	0	1.33333	-1.209	0.706235	0.993	51	0.698895	69.5953	2
2014-03-24	0
2013-05-16	1	LCX			no	no			0	1	51	m	1	1	na	1	1	139	32	83	0	0	1.38	1	0	1	0	0	0	1	0	0	0	1.53333	-1.209	0.596438	0.993	51	0.698895	58.7755	3
2013-05-17	1	LCX			no	yes	PACs requiring antiarrhythmic therapy		0	1	52	m	0	0	na	0	0	198	48	132	1	0	0.72	0	0	0	0	0	1	0	0	0	0	0.8	-0.411	1.09605	0.993	52	0.694002	107.253	1
26/11/2013 terlizzi mauro cesare	1	LCX			no	no			1	1	52	m	0	1	na	0	0	184	31	114	ex	0	0.74	0	0	1	0	0	1	0	0	1	0	0.822222	-0.411	1.08378	0.993	52	0.694002	106.052	1
2014-04-20	1	LCX			no	no			1	1	52	m	1	0	no	0	0	194	40	97	0	0	0.99	0	0	0	0	0	0	0	0	0	0	1.1	-1.209	0.891161	0.993	52	0.694002	87.204	2
2014-03-21	2	RCA	x
2014-03-21	2	LCX	x
2014-03-20	0
2013-11-21	1	RCA			no	no			0	0	52	m	1	0	na	0	1	183	37	121	1	0	1	1	0	0	0	0	1	0	0	0	0	1.11111	-1.209	0.880398	0.993	52	0.694002	86.1508	2
2014-03-19	2	RCA		x
2013-05-07	1	LCX			no	no			0	0	52	m	0	0	na	0	0	227	44	227	ex	0	1.1	0	0	0	0	0	0	0	0	0	0	1.22222	-1.209	0.784577	0.993	52	0.694002	76.7742	2
2013-12-17	1	RCA			no	no			1	0	53	m	0	1	na	0	0	235	69	70	ex	0	0.88	0	0	0	0	0	1	0	0	0	0	0.977778	-0.411	1.00928	0.993	53	0.689144	98.071	1
2014-03-18	2	LCX		x
2013-07-15	1	LCX			no	no			1	0	53	m	0	0	no	1	0	252	42	224	0	0	0.96	0	0	0	0	0	1	0	0	0	0	1.06667	-1.209	0.924939	0.993	53	0.689144	89.8758	1
2014-04-24	1	RCA			no	no			0	0	53	m	1	0	no	0	0	227	43	222	0	0	0.98	0	0	0	0	0	0	0	0	0	0	1.08889	-1.209	0.902167	0.993	53	0.689144	87.663	2
2014-03-14	0		x
2014-03-14	2	RCA		x
2014-03-13	2	LCX		x
2014-03-13	2	LCX	x
2013-06-04	1	RCA			no	no			0	0	53	m	0	0	no	0	0	124	58	78	ex	0	1.2	0	0	0	0	0	0	0	0	0	0	1.33333	-1.209	0.706235	0.993	53	0.689144	68.6244	2
2014-03-13	2	LCX		x
2014-03-12	2	LCX		x
2014-03-12	0			x
2013-12-13	1	RCA			no	no			1	0	53	m	1	0	no	1	0	190	30	275	0	0	2.13	1	0	0	0	0	0	0	0	1	0	2.36667	-1.209	0.352913	0.993	53	0.689144	34.2924	3
2013-06-21	1	LCX			yes	no		focal	0	1	54	m	1	0	na	0	0	152	52	66	1	0	1.06	0	0	1	0	0	1	0	0	1	0	1.17778	-1.209	0.820511	0.993	54	0.68432	79.1704	2
2013-10-15	1	LCX			no	no			0	0	54	f	0	0	no	0	1	250	58	124	0	0	0.87	0	0	0	0	0	0	1	0	0	0	1.24286	-1.209	0.768856	0.993	54	0.68432	75.7647	2
2014-03-19	1	RCA			no	no			1	1	55	m	0	0	na	0	0	111	20	146	1	0	0.59	0	0	0	0	0	0	0	0	0	0	0.655556	-0.411	1.18952	0.993	55	0.67953	113.973	1
2014-03-10	2	LCX		x
2014-04-11	1	RCA			no	no			0	0	55	m	0	0	no	0	0	196	40	142	1	0	0.67	0	0	0	0	0	0	0	0	0	0	0.744444	-0.411	1.12896	0.993	55	0.67953	108.169	1
2013-11-25	1	LCX			no	no			1	1	55	m	1	1	no	1	0	97	34	107	0	0	0.75	1	0	1	0	0	1	0	0	1	0	0.833333	-0.411	1.07781	0.993	55	0.67953	103.269	1
2014-03-06	2	LCX		x
2014-01-20	1	RCA			no	no			1	0	55	m	1	1	no	0	0	145	55	119	1	0	0.88	1	0	0	0	0	1	0	0	0	0	0.977778	-0.411	1.00928	0.993	55	0.67953	96.7028	1
2013-11-12	1	LCX			no	no			0	0	55	m	1	0	na	0	1	200	42	170	ex	0	0.97	1	0	0	0	0	1	0	0	0	0	1.07778	-1.209	0.913423	0.993	55	0.67953	87.5185	2
2014-03-25	1	RCA			no	no			0	0	55	m	1	0	na	0	1	174	54	72	0	0	1.02	0	0	0	0	0	0	0	0	1	0	1.13333	-1.209	0.859571	0.993	55	0.67953	82.3587	2
2014-03-04	2	RCA		x
2013-09-12	1	RCA			no	no			1	0	55	m	0	0	na	1	0	173	30	233	1	0	1.02	0	0	0	0	0	0	0	0	0	0	1.13333	-1.209	0.859571	0.993	55	0.67953	82.3587	2
2014-02-06	1	RCA			yes	no		focal	0	1	55	m	1	1	na	0	0	141	24	192	1	0	1.08	1	0	1	0	0	1	1	0	1	0	1.2	-1.209	0.802176	0.993	55	0.67953	76.8595	2
2014-02-28	2	LCX	x
2014-02-27	2	RCA		x
2014-04-06	1	LCX			no	no			0	0	55	m	1	0	yes	1	0	76	28	56	1	0	1.15	0	0	1	0	0	0	0	0	0	0	1.27778	-1.209	0.743525	0.993	55	0.67953	71.2399	2
2014-02-26	2	RCA		x
2014-02-26	2	LCX		x
2013-10-09	1	RCA			no	no			0	1	55	m	1	1	yes	0	0	136	33	135	0	0	1.34	1	0	1	0	0	1	0	0	1	0	1.48889	-1.209	0.61803	0.993	55	0.67953	59.2158	3
2013-05-17	1	RCA			yes	no		lesion in the LCX or RCA upstream the SNA origin	1	1	56	m	1	1	no	1	0	99	25	109	1	0	0.78	1	0	1	0	0	1	1	0	1	0	0.866667	-0.411	1.06058	0.993	56	0.674773	100.907	1
2014-02-24	2	RCA		x
2014-05-20	1	RCA			no	no			1	0	56	m	1	0	na	0	0	263	30	263	ex	0	0.87	1	0	0	0	0	0	0	0	0	0	0.966667	-0.411	1.01403	0.993	56	0.674773	96.478	1
2013-12-08	1	LCX			no	no			1	1	56	m	1	0	yes	0	0	180	33	140	0	0	1.3	0	0	0	0	0	0	0	0	0	0	1.44444	-1.209	0.641094	0.993	56	0.674773	60.9956	2
2013-06-25	1	RCA			yes	no		diffuse	1	0	57	m	1	0	no	0	0	246	59	78	0	0	0.8	1	0	0	0	0	0	0	0	0	0	0.888889	-0.411	1.0496	0.993	57	0.67005	99.1631	1
2013-06-18	1	RCA			no	no			0	0	57	m	0	0	na	1	0	137	43	111	1	0	0.86	0	0	0	0	0	1	0	0	0	0	0.955556	-0.411	1.01886	0.993	57	0.67005	96.2589	1
2014-01-24	1	RCA			yes	no		diffuse	0	1	57	m	0	0	na	0	0	101	26	68	0	0	0.88	1	0	1	0	0	1	0	0	0	0	0.977778	-0.411	1.00928	0.993	57	0.67005	95.3537	1
2014-02-18	0		x
2014-02-18	0		x
2013-09-17	1	LCX			no	no			1	0	57	m	0	0	no	0	0	221	42	235	0	0	1.23	0	0	0	0	0	0	0	0	0	0	1.36667	-1.209	0.685463	0.993	57	0.67005	64.7605	2
2013-12-05	1	RCA			no	no			1	0	57	f	1	0	na	1	0	165	44	224	ex	0	1.22	1	0	1	0	0	1	0	0	0	0	1.74286	-1.209	0.510875	0.993	57	0.67005	49.2929	3
2014-02-17	0
2014-02-16	0
2014-02-13	2	RCA		x
2014-02-13	0		x
2014-03-23	1	LCX			no	no			1	0	57	m	0	0	no	1	0	210	34	185	1	0	1.58	0	0	0	0	0	0	0	0	0	0	1.75556	-1.209	0.506411	0.993	57	0.67005	47.8442	3
2013-07-09	1	LCX			no	no			0	0	58	m	1	0	na	1	0	139	37	139	0	0	0.7	1	0	0	0	1	1	0	0	1	0	0.777778	-0.411	1.10881	0.993	58	0.66536	104.024	1
2014-02-10	2	RCA		x
2013-05-29	1	LCX			no	no			1	0	58	m	1	0	na	0	0				0	0	0.7	1	0	0	0	1	1	0	0	1	0	0.777778	-0.411	1.10881	0.993	58	0.66536	104.024	1
2013-08-01	1	LCX			no	no			1	1	58	m	1	0	yes	1	0				1	0	1.07	0	0	0	0	0	1	0	0	0	0	1.18889	-1.209	0.811249	0.993	58	0.66536	76.1079	2
2014-01-27	1	RCA			no	no			1	1	58	m	1	1	na	1	0	142	22	200	1	0	1.1	0	0	0	0	1	0	0	0	0	0	1.22222	-1.209	0.784577	0.993	58	0.66536	73.6056	2
2014-02-10	2	RCA		x
2014-02-08	0
2013-05-15	1	RCA			no	no			1	0	58	m	1	0	no	0	0	195	42	115	1	0	1.1	0	0	0	0	1	0	0	0	0	0	1.22222	-1.209	0.784577	0.993	58	0.66536	73.6056	2
2013-12-22	1	RCA			no	no			1	1	58	m	1	1	no	1	0	262	45	288	0	0	1.27	0	0	0	0	0	0	0	0	0	0	1.41111	-1.209	0.659448	0.993	58	0.66536	61.8666	2
2014-02-05	0
2014-03-20	1	LCX			no	no			1	1	59	m	0	0	no	0	0	170	13	335	0	0	0.56	0	0	0	0	0	0	0	0	0	0	0.622222	-0.411	1.21531	0.993	59	0.660702	113.217	1
2014-02-05	2	RCA		x
2014-03-10	1	LCX			no	no			1	0	59	m	1	0	no	1	0	247	27	336	1	0	0.94	0	0	1	0	0	0	0	0	0	0	1.04444	-1.209	0.948785	0.993	59	0.660702	88.3878	2
2013-05-09	1	LCX			no	no			0	0	59	m	0	1	na	0	0	160	39	146	0	0	1.15	1	0	0	0	0	1	1	0	1	0	1.27778	-1.209	0.743525	0.993	59	0.660702	69.266	2
2014-02-03	2	LCX	x
2013-05-26	1	LCX			no	no			1	1	60	m	0	0	no	0	0	171	35	117	1	0	0.76	0	0	0	0	0	0	0	0	0	0	0.844444	-0.411	1.07196	0.993	60	0.656077	99.1638	1
2014-01-20	1	RCA			no	no			1	1	60	m	0	0	no	0	0	235	40	388	ex	0	0.84	0	0	0	0	0	0	0	0	0	0	0.933333	-0.411	1.02876	0.993	60	0.656077	95.1676	1
2014-01-31	2	LCX		x
2014-01-31	0			x
2014-01-31	2	RCA	x
2014-01-30	0		x
2014-01-30	2	RCA		x
2014-01-30	2	LCX	x
2014-03-05	1	LCX			no	no			1	1	60	m	0	1	no	0	0	173	33	97	0	0	0.86	0	0	0	0	0	0	0	0	0	0	0.955556	-0.411	1.01886	0.993	60	0.656077	94.2516	1
2014-03-04	1	RCA			no	no			1	1	60	m	0	0	na	0	0	160	66	61	0	0	0.9	0	0	0	0	0	0	0	0	0	0	1	-0.411	1	0.993	60	0.656077	92.5069	1
2013-07-01	1	LCX			no	no			0	0	60	m	0	0	na	0	0	147	56	76	1	0	0.94	0	0	0	0	0	1	0	0	1	0	1.04444	-1.209	0.948785	0.993	60	0.656077	87.7691	2
2014-01-24	2	RCA	x
2014-05-14	1	RCA			no	no			0	0	60	m	1	0	no	0	0	124	48	42	ex	0	0.95	0	0	1	0	0	1	0	0	0	0	1.05556	-1.209	0.936723	0.993	60	0.656077	86.6534	2
2014-03-18	1	RCA			yes	no		diffuse	0	0	60	m	1	1	na	1	0	114	42	163	0	0	0.99	1	0	0	0	0	0	1	0	1	0	1.1	-1.209	0.891161	0.993	60	0.656077	82.4385	2
2014-01-23	0		x
2014-04-22	1	RCA			no	no			0	0	60	m	1	1	no	1	0	133	30	177	0	0	1.3	1	0	0	0	0	1	0	0	1	0	1.44444	-1.209	0.641094	0.993	60	0.656077	59.3056	3
2013-10-22	1	RCA			yes	no		diffuse	1	1	61	m	1	0	no	0	0	194	41	94	ex	0	0.75	1	0	1	0	0	1	0	0	0	0	0.833333	-0.411	1.07781	0.993	61	0.651485	99.0072	1
2014-01-20	0
2014-04-18	1	LCX			no	no			0	0	61	m	1	1	no	1	0	89	31	77	ex	0	0.79	0	0	1	0	0	1	0	0	1	0	0.877778	-0.411	1.05504	0.993	61	0.651485	96.9153	1
2013-05-22	1	RCA			no	no			0	0	61	m	0	0	no	0	1	188	76	55	0	0	0.82	0	0	0	0	0	1	0	0	1	0	0.911111	-0.411	1.039	0.993	61	0.651485	95.442	1
2013-09-17	1	LCX			no	no			0	1	61	f	0	1	na	0	0	137	49	104	ex	0	0.68	1	0	1	0	0	1	1	0	1	0	0.971429	-0.329	1.00958	0.993	61	0.651485	94.7128	1
2013-06-19	1	LCX			no	no			1	0	61	m	1	1	yes	0	1	169	37	198	0	0	0.92	0	0	1	0	0	1	0	0	1	0	1.02222	-1.209	0.973777	0.993	61	0.651485	89.4505	2
2013-08-30	1	RCA			no	no			1	0	61	m	1	0	yes	0	0	218	31	361	1	0	1	1	0	0	0	0	0	0	0	0	0	1.11111	-1.209	0.880398	0.993	61	0.651485	80.8728	2
2014-01-17	2	RCA		x
2013-05-07	1	LCX			yes	yes	Paroxysmal AF	diffuse	0	1	61	m	1	1	yes	1	0	153	63	50	0	0	1.1	0	0	0	0	0	0	0	0	1	0	1.22222	-1.209	0.784577	0.993	61	0.651485	72.0707	2
2013-07-10	1	LCX			no	no			0	0	61	m	1	1	na	1	0	137	39	130	ex	0	1.31	1	0	0	0	0	1	1	0	1	0	1.45556	-1.209	0.635182	0.993	61	0.651485	58.3474	3
2014-01-16	2	RCA		x
2014-01-15	2	LCX		x
2014-02-10	1	RCA			yes	yes	Permanent AF	diffuse	0	1	61	m	0	0	na	0	0	131	15	113	0	0	1.6	1	1	1	0	0	0	0	0	0	0	1.77778	-1.209	0.498767	0.993	61	0.651485	45.8164	3
2013-11-04	1	RCA			yes	yes	Paroxysmal supraventricular tachycardia	focal	1	0	61	m	1	1	na	0	0	229	36	275	ex	0	2.04	1	0	1	0	0	1	1	0	1	0	2.26667	-1.209	0.371823	0.993	61	0.651485	34.1554	3
2013-05-21	1	LCX			no	no			1	0	62	m	0	0	no	0	0	172	47	53	1	0	0.84	0	0	0	0	0	0	0	0	0	0	0.933333	-0.411	1.02876	0.993	62	0.646924	93.8399	1
2014-01-14	0			x
2014-01-13	0
2014-01-13	2	RCA		x
2014-01-13	2	LCX		x
2014-04-02	1	RCA			no	no			0	0	62	f	1	0	na	0	1	146	60	67	1	0	0.72	1	0	0	0	0	1	0	0	1	0	1.02857	-1.209	0.966515	0.993	62	0.646924	90.0377	1
2014-05-08	1	RCA			no	no			1	0	62	m	1	0	no	0	0	132	37	78	0	0	0.98	1	0	0	0	0	0	0	0	0	0	1.08889	-1.209	0.902167	0.993	62	0.646924	82.2923	2
2014-02-19	1	LCX			no	no			1	0	62	m	1	0	na	0	0	261	48	142	0	0	0.98	1	0	0	0	0	0	0	0	0	0	1.08889	-1.209	0.902167	0.993	62	0.646924	82.2923	2
2013-06-28	1	RCA			no	no			1	0	62	m	1	0	no	1	0	271	49	231	0	0	1.03	0	0	0	0	0	0	0	0	0	0	1.14444	-1.209	0.849491	0.993	62	0.646924	77.4875	2
2014-01-09	2	LCX		x
2014-01-09	2	LCX	x
2014-01-08	2	LCX		x
2014-01-07	2	RCA		x
2013-09-22	1	RCA			no	no			1	1	62	f	1	0	no	0	0	255	61	211	1	0	0.85	0	0	1	0	0	1	0	0	0	0	1.21429	-1.209	0.790781	0.993	62	0.646924	73.6668	2
2014-01-07	2	RCA	x
2013-11-05	1	LCX			no	no			1	0	62	f	0	0	no	0	0	268	61	89	0	0	0.89	0	0	0	0	0	0	0	0	0	0	1.27143	-1.209	0.748016	0.993	62	0.646924	69.683	2
2013-10-15	1	RCA			no	no			0	0	62	m	1	0	yes	1	0	110	76	125	1	0	1.18	1	0	1	0	1	1	0	0	1	0	1.31111	-1.209	0.720732	0.993	62	0.646924	65.7425	2
2013-09-03	1	LCX			no	no			1	0	63	f	1	0	no	0	0	242	40	176	0	0	0.46	0	0	1	0	0	0	0	0	0	0	0.657143	-0.329	1.14813	0.993	63	0.642396	106.207	1
2013-11-25	1	LCX			no	yes	Permanent AF		0	0	63	m	0	0	yes	0	0	115	42	58	0	0	0.67	0	0	1	0	0	0	0	0	0	0	0.744444	-0.411	1.12896	0.993	63	0.642396	102.258	1
2014-01-24	1	LCX			no	no			0	0	63	m	1	1	na	0	0	121	52	74	0	0	0.77	1	0	0	0	1	1	1	0	1	0	0.855556	-0.411	1.06622	0.993	63	0.642396	96.5757	1
2013-12-31	1	RCA			no	no			1	1	63	m	1	1	yes	0	0	102	37	47	ex	0	0.89	0	0	1	0	0	1	1	0	1	0	0.988889	-0.411	1.0046	0.993	63	0.642396	90.9947	1
2014-05-15	1	LCX			no	no			0	0	63	m	0	0	na	0	0	217	55	62	ex	0	0.95	0	0	0	0	0	0	0	0	0	0	1.05556	-1.209	0.936723	0.993	63	0.642396	84.8463	2
2014-01-07	1	LCX			no	no			1	1	63	m	1	0	na	1	0	138	46	130	1	0	0.96	1	0	0	0	1	1	0	0	0	0	1.06667	-1.209	0.924939	0.993	63	0.642396	83.779	2
2013-10-24	1	RCA			no	no			1	0	63	m	0	1	na	0	0	168	27	223	ex	0	0.97	1	0	1	0	0	0	1	0	0	0	1.07778	-1.209	0.913423	0.993	63	0.642396	82.7359	2
2013-05-28	1	LCX			no	no			0	0	63	m	1	0	na	0	0	186	41	135	0	0	1	1	0	1	0	0	1	0	0	0	0	1.11111	-1.209	0.880398	0.993	63	0.642396	79.7445	2
2013-12-27	1	LCX			no	no			1	0	63	m	1	0	na	0	0	250	69	89	ex	0	1.12	1	0	0	0	0	0	0	0	0	0	1.24444	-1.209	0.76767	0.993	63	0.642396	69.5339	2
2014-02-25	1	RCA			no	no			1	0	63	m	1	0	no	0	0	232	47	140	0	0	1.17	1	0	0	0	0	0	0	0	0	0	1.3	-1.209	0.728186	0.993	63	0.642396	65.9575	2
2013-12-24	0
2013-12-31	1	LCX			no	no			1	1	63	m	0	0	yes	1	0	222	42	91	1	0	1.37	0	0	0	0	0	0	0	0	0	0	1.52222	-1.209	0.601706	0.993	63	0.642396	54.5012	3
2014-02-04	1	RCA			no	no			0	0	64	m	0	0	yes	0	0	95	43	43	0	0	0.72	0	0	0	0	0	0	0	0	0	0	0.8	-0.411	1.09605	0.993	64	0.637899	98.5828	1
2013-12-23	0
2013-12-23	2	RCA		x
2013-12-22	2	RCA	x
2013-06-03	1	RCA			no	no			1	0	64	m	1	0	no	0	0	127	47	67	0	0	0.8	1	0	1	0	1	1	0	0	0	0	0.888889	-0.411	1.0496	0.993	64	0.637899	94.4049	1
2013-12-20	2	LCX	x
2013-12-19	2	RCA	x
2013-12-19	2	RCA	x
2014-03-03	1	RCA			no	no			0	0	64	m	1	1	na	0	1	181	42	126	ex	0	0.88	1	0	0	0	0	1	0	0	1	0	0.977778	-0.411	1.00928	0.993	64	0.637899	90.7784	1
2014-01-23	1	RCA			no	no			0	0	64	m	0	0	no	0	0	280	24	1027	1	0	0.9	0	0	0	0	0	0	0	0	0	0	1	-0.411	1	0.993	64	0.637899	89.9438	1
2013-12-17	0			x
2013-06-10	1	LCX			no	no			0	1	64	m	1	0	yes	1	0	155	29	179	0	0	1.01	1	0	0	0	1	1	0	0	0	0	1.12222	-1.209	0.869871	0.993	64	0.637899	78.2394	2
2013-12-16	2	RCA		x
2013-12-16	2	LCX		x
2013-12-04	1	RCA			yes	no		diffuse	0	0	64	m	1	1	no	0	1	204	38	155	1	0	1.15	0	0	0	0	0	0	0	0	0	0	1.27778	-1.209	0.743525	0.993	64	0.637899	66.8754	2
11/11/2013 capellini filippo	1	LCX			no	no			1	0	64	m	1	0	na	0	1	144	35	132	0	0	1.5	1	0	0	0	0	1	0	0	1	0	1.66667	-1.209	0.539243	0.993	64	0.637899	48.5016	3
2014-02-10	1	RCA			yes	no		diffuse	1	1	64	m	1	0	yes	1	1	166	34	115	1	0	2.91	1	0	0	0	0	0	1	0	0	0	3.23333	-1.209	0.24201	0.993	64	0.637899	21.7673	4
2013-10-17	1	RCA			no	no			0	0	65	m	1	1	na	0	0	183	62	162	1	0	0.7	0	0	1	0	0	1	0	0	1	0	0.777778	-0.411	1.10881	0.993	65	0.633434	99.0327	1
2013-12-13	0			x
2014-01-31	1	LCX			no	no			0	0	65	f	1	0	yes	0	0	194	57	46	0	0	0.64	1	0	1	0	0	1	0	0	0	0	0.914286	-0.329	1.02992	0.993	65	0.633434	93.9437	1
2013-12-12	2	LCX		x
2013-12-12	2	LCX	x
2013-12-11	2	RCA	x
2013-12-10	2	RCA		x
2013-12-10	2	LCX	x
2013-12-10	0		x
2013-05-10	1	LCX			no	no			0	1	65	m	1	1	na	1	0	166	40	82	0	0	0.86	1	0	1	0	0	0	0	0	0	0	0.955556	-0.411	1.01886	0.993	65	0.633434	90.9987	1
2013-09-30	1	LCX			no	no			1	1	65	m	1	0	na	1	1	137	40	127	ex	0	0.94	1	0	0	0	0	1	0	0	1	0	1.04444	-1.209	0.948785	0.993	65	0.633434	84.7399	2
2013-12-09	2	LCX	x
2013-05-02	1	LCX			no	no			1	1	65	m	1	0	yes	0	0	159	45	123	1	0	0.95	1	0	0	0	1	0	0	0	0	0	1.05556	-1.209	0.936723	0.993	65	0.633434	83.6627	2
2013-12-09	2	RCA	x
2013-10-29	1	RCA			no	no			1	0	65	f	1	1	yes	0	1	147	50	114	ex	0	0.78	1	0	1	0	0	1	1	0	1	0	1.11429	-1.209	0.877367	0.993	65	0.633434	80.0285	2
2013-12-06	1	RCA			no	no			0	0	65	f	0	0	na	0	1	212	53	95	1	0	0.85	0	0	0	0	0	1	0	0	0	0	1.21429	-1.209	0.790781	0.993	65	0.633434	72.1306	2
2014-03-21	1	LCX			no	no			1	0	65	f	1	0	no	1	1	208	40	119	0	0	0.9	1	0	1	0	1	1	0	0	1	0	1.28571	-1.209	0.73798	0.993	65	0.633434	67.3144	2
2013-07-25	1	RCA			no	no			0	1	65	m	1	0	na	0	1	161	52	136	0	0	1.2	1	0	0	0	0	1	0	0	1	0	1.33333	-1.209	0.706235	0.993	65	0.633434	63.0768	2
2013-11-04	1	RCA			no	no			1	0	65	m	1	0	na	0	0	208	27	216	1	0	1.25	1	0	0	0	0	0	0	0	0	0	1.38889	-1.209	0.672226	0.993	65	0.633434	60.0392	2
2014-01-17	1	RCA			no	no			0	0	65	f	1	1	na	0	1	176	35	159	ex	0	1.02	0	0	1	0	0	0	0	0	1	0	1.45714	-1.209	0.634346	0.993	65	0.633434	57.8615	3
2013-12-03	0
2014-03-03	1	RCA			no	no			1	0	65	f	1	0	yes	1	0	195	41	209	0	0	1.3	0	0	1	0	0	0	0	0	0	0	1.85714	-1.209	0.473114	0.993	65	0.633434	43.1549	3
2013-11-27	1	LCX			no	no			1	0	66	f	0	0	na	0	0	230	83	50	1	0	0.63	0	0	0	0	0	0	0	0	0	0	0.9	-0.329	1.03527	0.993	66	0.629	93.7707	1
2013-06-08	1	RCA			no	no			1	0	66	m	1	1	no	0	1	114	41	49	0	0	0.85	1	0	0	0	1	1	0	0	1	0	0.944444	-0.411	1.02377	0.993	66	0.629	90.7971	1
2013-12-23	1	LCX			no	no			1	0	66	f	1	0	no	0	0	241	67	149	1	0	0.7	1	0	0	0	0	0	0	0	0	0	1	-0.329	1	0.993	66	0.629	90.5759	1
2013-11-07	1	LCX			no	no			1	0	66	m	1	1	no	0	1	151	34	143	0	0	0.88	1	0	1	0	0	1	0	0	1	0	0.977778	-0.411	1.00928	0.993	66	0.629	89.5119	1
2013-11-11	1	RCA			no	no			0	0	66	f	0	0	na	0	1	175	50	128	1	0	0.72	0	0	0	0	0	1	0	0	1	0	1.02857	-1.209	0.966515	0.993	66	0.629	87.543	2
2013-11-28	2	LCX		x
2013-09-26	1	RCA			no	no			0	1	66	m	1	1	yes	1	0	164	49	110	0	0	0.93	1	0	1	0	0	1	0	0	1	0	1.03333	-1.209	0.961133	0.993	66	0.629	85.2418	2
2014-05-05	1	LCX			no	no			1	0	66	m	1	0	na	0	0	250	45	77	0	0	0.95	1	0	0	0	0	0	0	0	0	0	1.05556	-1.209	0.936723	0.993	66	0.629	83.077	2
2013-11-28	2	LCX		x
2013-11-27	2	RCA		x
2013-11-27	2	RCA		x
2014-03-28	1	LCX			no	no			1	0	66	m	1	1	na	0	1	268	30	182	1	0	1.05	0	0	1	0	0	1	0	0	1	0	1.16667	-1.209	0.829968	0.993	66	0.629	73.609	2
2013-06-24	1	LCX			no	no			1	0	66	m	1	1	na	0	0	108	23	134	0	0	1.14	1	0	1	0	0	0	0	0	1	0	1.26667	-1.209	0.751417	0.993	66	0.629	66.6424	2
2013-11-27	2	LCX	x
2013-05-30	1	LCX			no	no			0	0	66	m	1	0	na	1	1	111	73	51	1	0	1.2	1	0	1	0	1	1	0	0	1	0	1.33333	-1.209	0.706235	0.993	66	0.629	62.6352	2
2014-05-09	1	RCA			yes	yes	Persistent AF	diffuse	0	1	66	m	1	1	yes	0	1	201	37	98	1	0	1.32	0	0	1	0	0	0	0	0	1	0	1.46667	-1.209	0.629369	0.993	66	0.629	55.8181	3
2013-11-26	0
2013-10-21	1	RCA			no	no			1	1	66	m	1	0	no	1	0	184	27	163	0	0	1.46	1	0	0	0	0	0	0	0	0	0	1.62222	-1.209	0.557156	0.993	66	0.629	49.4136	3
2013-11-26	2	RCA		x
2013-11-25	2	RCA		x
2013-12-24	1	RCA			no	no			1	0	67	f	1	0	no	0	0	204	49	137	0	0	0.6	0	0	0	0	1	0	0	0	0	0	0.857143	-0.329	1.05202	0.993	67	0.624597	94.621	1
2013-11-22	1	LCX			no	no			0	0	67	m	1	0	na	1	0	169	35	94	1	0	0.8	0	0	0	0	0	0	0	0	0	0	0.888889	-0.411	1.0496	0.993	67	0.624597	92.4363	1
2013-11-25	2	RCA	x
2013-11-25	0
2014-01-10	1	LCX			no	no			1	1	67	m	1	1	na	0	0	167	33	107	1	0	0.88	0	0	0	0	0	0	1	0	1	0	0.977778	-0.411	1.00928	0.993	67	0.624597	88.8853	2
2013-10-08	1	LCX			no	no			0	1	67	f	0	0	na	1	0	184	49	171	1	0	0.74	0	0	0	0	0	1	0	0	1	0	1.05714	-1.209	0.935023	0.993	67	0.624597	84.0978	2
2013-11-21	2	RCA		x
2013-12-02	1	RCA			no	no			1	0	67	m	1	0	na	0	0				0	0	1.03	1	0	0	0	0	1	0	0	0	0	1.14444	-1.209	0.849491	0.993	67	0.624597	74.8131	2
2013-11-21	2	RCA		x
2014-03-14	1	RCA			no	no			1	0	67	f	0	0	no	0	0	209	32	156	0	0	0.82	0	0	0	0	0	0	0	0	0	0	1.17143	-1.209	0.825891	0.993	67	0.624597	74.2822	2
2013-06-16	1	RCA			no	no			1	0	67	m	0	0	no	0	0	234	53	138	ex	0	1.1	0	0	0	0	0	0	0	0	0	0	1.22222	-1.209	0.784577	0.993	67	0.624597	69.0962	2
2013-11-19	2	RCA	x
2013-09-19	1	RCA			no	yes	Permanent AF		0	1	67	m	1	1	na	0	0	115	37	114	0	0	1.16	1	0	1	0	0	1	0	0	1	0	1.28889	-1.209	0.735783	0.993	67	0.624597	64.799	2
2013-11-19	1	RCA			no	no			1	0	67	m	1	0	na	1	0	162	34	96	ex	0	1.2	1	0	0	0	0	0	0	0	0	0	1.33333	-1.209	0.706235	0.993	67	0.624597	62.1968	2
2013-11-16	2	LCX	x
2013-11-15	0
2014-03-11	1	LCX			no	no			0	0	67	m	1	0	no	1	0	145	47	55	0	0	1.33	1	0	0	0	0	0	0	0	0	0	1.47778	-1.209	0.623652	0.993	67	0.624597	54.9239	3
2013-11-14	2	RCA		x
2013-07-30	1	LCX			no	no			1	0	68	f	0	0	yes	0	0		50	102	0	0	0.5	0	0	0	0	0	0	0	0	0	0	0.714286	-0.329	1.11706	0.993	68	0.620224	99.7671	1
12/09/213	1	LCX			no	no			0	0	68	m	1	1	na	0	0	141	44	88	0	0	0.91	1	0	0	0	0	1	0	0	1	0	1.01111	-1.209	0.98673	0.993	68	0.620224	86.2911	2
2013-09-03	1	RCA			no	no			1	0	68	m	0	0	no	0	0	136	69	123	1	0	1	0	0	0	0	0	0	0	0	0	0	1.11111	-1.209	0.880398	0.993	68	0.620224	76.9923	2
2013-11-11	2	LCX		x
2013-06-11	1	RCA			no	no			0	1	68	m	0	1	na	0	0	145	43	81	ex	0	1	0	0	0	0	0	1	0	0	1	0	1.11111	-1.209	0.880398	0.993	68	0.620224	76.9923	2
2013-05-14	1	LCX			no	no			0	0	68	m	1	0	yes	1	0	120	47	74	0	0	1.08	1	0	1	0	0	1	0	0	1	0	1.2	-1.209	0.802176	0.993	68	0.620224	70.1516	2
2013-10-23	1	LCX			yes	no		focal	1	0	68	m	0	1	no	0	0	111	33	150	0	0	1.09	1	0	1	0	0	1	0	0	1	0	1.21111	-1.209	0.793287	0.993	68	0.620224	69.3743	2
2013-11-08	2	LCX	x
2014-03-06	1	LCX			no	no			1	0	68	m	1	0	na	0	0	210	55	82	0	0	1.29	0	0	1	0	0	0	0	0	0	0	1.43333	-1.209	0.647107	0.993	68	0.620224	56.5906	3
2013-11-07	0			x
2013-06-11	1	LCX			no	no			0	1	68	f	1	0	na	1	1	272	55	369	0	0	1.13	1	0	1	0	0	1	0	0	0	0	1.61429	-1.209	0.560469	0.993	68	0.620224	50.0568	3
2013-11-06	0		x
2014-03-06	1	LCX			no	no			1	0	69	m	0	0	no	0	0	227	67	91	0	0	0.9	0	0	0	0	0	0	0	0	0	0	1	-0.411	1	0.993	69	0.615883	86.8395	2
2013-07-05	1	RCA			no	no			1	1	69	m	1	0	no	0	0	276	75	77	0	0	1.05	1	0	0	0	0	0	0	0	0	0	1.16667	-1.209	0.829968	0.993	69	0.615883	72.074	2
2013-05-10	1	RCA			no	yes	Persistent AF		1	1	69	m	1	0	na	1	0	128	24	187	0	0	1.06	1	0	1	0	0	1	0	0	0	0	1.17778	-1.209	0.820511	0.993	69	0.615883	71.2528	2
2013-05-08	1	RCA			yes	no		lesion in the LCX or RCA upstream the SNA origin	1	1	69	f	1	0	no	0	0	236	60	86	0	0	0.88	0	0	0	0	0	0	0	0	0	0	1.25714	-1.209	0.758305	0.993	69	0.615883	67.2519	2
2013-11-19	1	RCA			no	no			0	0	69	m	1	1	yes	1	1	152	25	236	0	0	1.18	0	0	1	0	1	1	0	0	0	0	1.31111	-1.209	0.720732	0.993	69	0.615883	62.588	2
2013-12-09	1	RCA			no	no			1	0	69	m	1	0	no	0	0	180	38	199	ex	0	2.04	1	0	1	0	0	0	0	0	0	0	2.26667	-1.209	0.371823	0.993	69	0.615883	32.2889	3
2013-10-31	2	RCA		x
2013-10-30	0
2013-10-29	2	LCX		x
2014-04-19	1	LCX			no	no			1	0	70	m	0	0	no	1	1	153	35	104	0	0	0.6	0	0	0	0	0	1	0	0	0	0	0.666667	-0.411	1.18134	0.993	70	0.611572	101.869	1
2013-10-04	1	LCX			no	no			1	0	70	m	0	0	na	0	0	129	21	100	1	0	0.76	0	0	0	0	0	0	0	0	0	0	0.844444	-0.411	1.07196	0.993	70	0.611572	92.437	1
2013-11-28	1	RCA			no	no			0	0	70	m	0	0	na	1	0	150	53	106	0	0	0.78	0	0	0	0	0	0	0	0	0	0	0.866667	-0.411	1.06058	0.993	70	0.611572	91.4554	1
2014-01-02	1	RCA			no	no			1	0	70	f	1	0	na	0	1	188	52	149	1	0	0.72	1	0	0	0	1	0	0	0	1	0	1.02857	-1.209	0.966515	0.993	70	0.611572	85.1174	2
2013-10-25	2	RCA		x
2014-03-31	1	LCX			yes	no		diffuse	0	0	70	m	1	1	no	1	0	168	38	176	ex	0	0.94	1	0	0	0	0	1	0	0	0	0	1.04444	-1.209	0.948785	0.993	70	0.611572	81.8152	2
2014-03-11	1	LCX			yes	no		diffuse	0	0	70	m	1	0	no	0	1	152	54	87	ex	0	1	1	0	0	0	0	1	0	0	1	0	1.11111	-1.209	0.880398	0.993	70	0.611572	75.9182	2
2013-10-23	2	RCA		x
2013-12-06	1	RCA			no	yes	Persistent AF		1	1	70	f	1	0	yes	0	0	220	54	117	0	0	0.8	1	0	1	0	0	0	0	1	0	0	1.14286	-1.209	0.850918	0.993	70	0.611572	74.9372	2
2014-02-27	1	LCX			no	no			1	0	70	m	1	1	no	0	0	197	35	325	ex	0	1.1	1	0	0	0	1	1	0	0	0	0	1.22222	-1.209	0.784577	0.993	70	0.611572	67.6553	2
2013-10-22	2	RCA		x
2013-10-21	0			x
2013-07-22	1	RCA			yes	yes	Persistent AF	diffuse	0	1	70	m	1	0	yes	0	1	172	42	87	1	0	1.28	0	0	0	0	1	1	0	0	1	0	1.42222	-1.209	0.653224	0.993	70	0.611572	56.3286	3
2013-05-24	1	RCA			no	no			1	1	71	f	0	0	yes	0	0	186	65	141	1	0	0.6	0	0	0	0	0	0	0	0	0	0	0.857143	-0.329	1.05202	0.993	71	0.607291	91.9993	1
20/60/2013	1	LCX			no	no			0	0	71	m	1	0	na	1	1	93	35	104	ex	0	0.94	1	0	0	0	0	1	0	0	1	0	1.04444	-1.209	0.948785	0.993	71	0.607291	81.2425	2
2013-06-25	1	LCX			no	no			0	0	71	f	1	0	na	0	1	230	93	120	0	0	0.76	1	0	0	0	1	1	0	0	1	0	1.08571	-1.209	0.905357	0.993	71	0.607291	79.1734	2
2014-02-07	1	RCA			no	yes	Permanent AF		0	1	71	m	0	0	yes	0	1	175	37	150	ex	0	0.98	0	0	0	0	1	0	0	0	0	0	1.08889	-1.209	0.902167	0.993	71	0.607291	77.2507	2
2013-11-29	1	RCA			no	no			0	0	71	m	1	0	na	0	0	157	45	102	ex	0	1.07	1	0	0	0	0	0	0	0	0	0	1.18889	-1.209	0.811249	0.993	71	0.607291	69.4656	2
2013-08-20	1	LCX			no	no			1	1	71	f	1	1	no	1	0	199	31	149	ex	0	0.9	1	0	0	0	1	0	0	0	0	0	1.28571	-1.209	0.73798	0.993	71	0.607291	64.5362	2
2013-10-21	1	RCA			no	yes	Paroxysmal AF		1	0	71	f	1	1	yes	0	1	144	54	80	ex	0	0.91	1	0	0	1	0	0	0	1	1	0	1.3	-1.209	0.728186	0.993	71	0.607291	63.6798	2
2013-05-09	1	LCX			no	no			1	0	71	f	1	0	no	0	0	219	55	58	0	0	0.92	1	0	0	0	0	0	0	0	0	0	1.31429	-1.209	0.718628	0.993	71	0.607291	62.8439	2
2014-03-13	1	LCX			no	no			1	1	72	f	0	0	na	0	1	172	44	88	1	0	0.62	0	0	0	0	0	1	0	0	1	0	0.885714	-0.329	1.04074	0.993	72	0.60304	90.3751	1
2013-10-15	2	RCA	x
2014-02-12	1	RCA			no	no			0	0	72	f	1	0	yes	0	1	139	44	103	0	0	0.83	0	0	1	0	0	1	0	0	0	0	1.18571	-1.209	0.813876	0.993	72	0.60304	70.6751	2
2013-12-27	1	LCX			no	no			1	0	72	m	0	0	no	1	0	176	48	105	ex	0	1.08	0	0	0	0	0	1	0	0	0	0	1.2	-1.209	0.802176	0.993	72	0.60304	68.2079	2
2014-02-03	1	RCA			no	no			0	0	72	m	1	0	na	0	1	152	50	80	0	0	1.09	0	0	1	0	0	1	0	0	0	0	1.21111	-1.209	0.793287	0.993	72	0.60304	67.4521	2
2013-10-11	0
2013-10-28	1	RCA			no	no			0	0	72	m	1	0	na	0	0	142	43	123	0	0	1.2	1	0	0	0	1	1	1	0	1	0	1.33333	-1.209	0.706235	0.993	72	0.60304	60.0501	2
2013-10-09	2	RCA	x
2013-07-15	1	RCA			yes	no		focal	1	1	72	m	1	1	na	0	0	135	47	57	0	0	1.29	1	0	1	0	0	1	1	0	1	0	1.43333	-1.209	0.647107	0.993	72	0.60304	55.0226	3
2013-10-09	0
2013-12-17	1	LCX			no	no			0	0	72	m	1	1	na	0	0	168	57	106	0	0	1.7	0	0	0	0	1	1	0	0	0	0	1.88889	-1.209	0.463518	0.993	72	0.60304	39.4123	3
2014-04-02	1	LCX			no	no			1	1	72	m	1	1	na	1	1	150	30	123	ex	0	3.69	0	0	1	0	1	1	0	0	1	0	4.1	-1.209	0.181612	0.993	72	0.60304	15.4422	4
2014-04-11	1	RCA			no	no			0	0	73	m	1	1	na	1	1	160	50	82	0	0	0.69	1	0	1	0	0	1	1	0	1	0	0.766667	-0.411	1.11539	0.993	73	0.598818	94.1762	1
2014-04-28	1	RCA			no	no			1	0	73	m	0	0	no	0	0	172	34	169	0	0	0.89	0	0	0	0	0	0	0	0	0	0	0.988889	-0.411	1.0046	0.993	73	0.598818	84.822	2
2013-10-11	1	LCX			no	no			0	1	73	m	1	0	na	1	0	133	48	73	ex	0	0.89	1	0	0	0	0	0	0	0	0	0	0.988889	-0.411	1.0046	0.993	73	0.598818	84.822	2
2013-07-05	1	LCX			no	no			0	0	73	m	1	1	na	1	1	109	46	78	ex	0	0.93	1	0	0	0	1	1	0	0	0	1	1.03333	-1.209	0.961133	0.993	73	0.598818	81.1517	2
2013-10-03	0
2014-03-21	1	RCA			no	no			1	0	73	m	0	0	yes	0	0	159	47	80	1	0	0.98	0	0	0	0	0	0	0	0	0	0	1.08889	-1.209	0.902167	0.993	73	0.598818	76.173	2
2013-10-03	2	RCA		x
2013-10-02	2	LCX		x
2013-10-02	2	LCX		x
2013-10-01	0		x
2013-09-30	2	LCX		x
2014-01-16	1	RCA			no	no			1	0	73	f	0	0	na	0	0	159	61	90	ex	0	0.82	0	0	0	0	0	0	0	0	0	0	1.17143	-1.209	0.825891	0.993	73	0.598818	71.2164	2
2014-04-09	1	LCX			yes	yes	Sick sinus syndrome	focal	0	0	73	f	1	1	yes	0	0	162	72	43	0	0	0.84	0	0	0	0	0	1	0	0	1	1	1.2	-1.209	0.802176	0.993	73	0.598818	69.1715	2
2013-09-30	2	LCX		x
2103-09-29	2	RCA	x
2013-09-27	2	RCA		x
2013-09-27	2	LCX		x
2013-10-25	1	LCX			no	no			0	1	73	m	1	1	na	0	0	94	37	96	ex	0	1.14	1	0	0	0	0	1	0	0	1	0	1.26667	-1.209	0.751417	0.993	73	0.598818	63.4447	2
2013-10-08	1	LCX			no	no			1	1	73	m	1	0	no	0	1	278	46	177	ex	0	1.15	0	0	0	0	1	1	0	0	0	0	1.27778	-1.209	0.743525	0.993	73	0.598818	62.7783	2
2013-09-25	2	LCX		x
2014-01-14	1	LCX			no	no			1	0	73	m	1	0	na	0	0	236	59	140	ex	0	1.2	1	0	0	0	0	0	0	0	0	0	1.33333	-1.209	0.706235	0.993	73	0.598818	59.6298	2
2013-09-25	0		x
2013-09-24	2	RCA	x
2013-09-23	2	RCA		x
2013-09-23	0
2013-10-17	1	RCA			no	no			1	0	73	f	1	0	na	0	0	115	63	61	0	0	1.01	1	0	0	0	0	1	1	0	1	0	1.44286	-1.209	0.641947	0.993	73	0.598818	55.355	3
2013-10-16	1	RCA			yes	no		focal	0	0	73	f	1	0	yes	0	1	241	31	236	ex	0	1.02	1	0	1	0	1	0	0	0	0	0	1.45714	-1.209	0.634346	0.993	73	0.598818	54.6995	3
2013-05-06	1	RCA			no	no			1	0	74	m	1	0	no	0	0	140	36	82	0	0	0.84	0	0	0	0	0	1	0	0	0	0	0.933333	-0.411	1.02876	0.993	74	0.594627	86.2538	2
2013-05-03	1	RCA			no	no			1	0	74	f	1	0	na	1	1	171	50	80	0	0	0.79	0	0	1	0	0	1	0	0	1	0	1.12857	-1.209	0.863957	0.993	74	0.594627	73.9774	2
2013-10-04	1	RCA			no	no			0	0	74	f	0	0	yes	0	0				0	0	0.8	0	0	0	0	0	0	0	0	0	0	1.14286	-1.209	0.850918	0.993	74	0.594627	72.8609	2
2013-05-27	1	RCA			no	yes	Paroxysmal AF		1	1	74	f	1	0	na	0	0	180	62	79	0	0	0.82	1	1	0	0	1	0	0	0	1	0	1.17143	-1.209	0.825891	0.993	74	0.594627	70.7179	2
2013-09-18	2	RCA		x
2014-02-10	1	RCA			no	no			0	1	74	f	1	0	na	0	0	137	47	94	ex	0	0.83	1	0	1	0	0	1	0	0	1	0	1.18571	-1.209	0.813876	0.993	74	0.594627	69.6891	2
2013-12-30	1	RCA			no	no			1	1	74	m	1	0	na	0	0	173	32	61	0	0	1.1	1	0	1	0	0	1	0	0	0	0	1.22222	-1.209	0.784577	0.993	74	0.594627	65.7808	2
2013-09-17	2	LCX		x
2013-09-13	2	LCX		x
2013-08-30	1	RCA			no	yes	Permanent AF		1	0	74	m	1	0	yes	0	0	176	41	101	ex	0	1.1	1	0	1	0	1	0	0	0	0	0	1.22222	-1.209	0.784577	0.993	74	0.594627	65.7808	2
2013-09-12	2	LCX	x
2013-09-12	2	LCX		x
2013-10-08	1	RCA			no	no			1	0	74	f	1	0	na	0	1	251	53	153	1	0	0.96	0	0	0	0	0	0	1	0	0	0	1.37143	-1.209	0.682586	0.993	74	0.594627	58.4473	3
2013-08-01	1	LCX			no	yes	Persistent AF		0	0	74	m	1	0	na	1	0	201	44	166	ex	0	1.32	1	0	1	0	1	1	0	0	0	0	1.46667	-1.209	0.629369	0.993	74	0.594627	52.7678	3
2103-09-10	0		x
2013-05-29	1	RCA			no	yes	Permanent AF		0	0	74	m	1	0	yes	0	1	136	43	50	0	0	1.37	1	0	0	0	1	1	0	0	1	0	1.52222	-1.209	0.601706	0.993	74	0.594627	50.4484	3
2013-11-06	1	RCA			no	yes	Paroxysmal AF		1	1	74	m	1	0	na	0	0	144	33	114	0	0	1.58	1	0	0	0	0	0	0	0	0	0	1.75556	-1.209	0.506411	0.993	74	0.594627	42.4587	3
2013-06-17	1	RCA			no	no			1	1	75	f	1	0	no	0	0	180	43	130	0	0	0.67	1	0	0	0	0	0	0	0	0	0	0.957143	-0.329	1.01452	0.993	75	0.590464	86.2611	2
2013-06-05	1	RCA			no	no			0	0	75	f	1	0	yes	0	1	185	49	99	1	0	0.7	1	0	1	0	0	0	1	0	1	0	1	-0.329	1	0.993	75	0.590464	85.0269	2
2014-04-15	1	LCX			no	no			1	0	75	f	1	0	no	0	1	181	75	103	0	1	0.75	1	0	0	0	1	1	1	0	0	0	1.07143	-1.209	0.919972	0.993	75	0.590464	78.2223	2
2013-09-06	2	RCA	x
2013-11-22	1	LCX			no	no			1	0	75	m	1	0	yes	0	0	135	33	179	ex	0	0.97	0	0	0	0	0	0	0	0	0	0	1.07778	-1.209	0.913423	0.993	75	0.590464	76.0475	2
2013-09-04	2	RCA	x
2014-03-24	1	RCA			no	no			0	1	75	m	1	0	yes	0	0	190	37	126	0	0	0.99	1	0	0	0	0	1	0	0	0	0	1.1	-1.209	0.891161	0.993	75	0.590464	74.194	2
2013-09-06	1	LCX			no	yes	Permanent AF		1	1	75	f	1	1	yes	0	1	67	25	69	ex	1	0.83	0	0	1	0	1	0	0	0	0	0	1.18571	-1.209	0.813876	0.993	75	0.590464	69.2013	2
2013-12-29	1	LCX			no	no			1	1	75	m	0	0	yes	1	1	211	31	228	ex	0	1.22	0	0	0	0	0	1	0	0	0	0	1.35556	-1.209	0.692261	0.993	75	0.590464	57.6346	3
2013-09-03	2	LCX	x
2013-05-06	1	LCX			yes	yes	Sick sinus syndrome	diffuse	1	0	75	m	1	1	na	0	0	189	64	119	0	0	1.52	0	0	1	0	0	1	0	0	0	0	1.68889	-1.209	0.530677	0.993	75	0.590464	44.1818	3
2013-09-03	0
2014-02-24	1	RCA			yes	yes	Persistent AF	diffuse	1	0	76	m	1	0	no	1	1	155	40	111	ex	0	0.8	0	1	1	0	0	0	0	1	0	0	0.888889	-0.411	1.0496	0.993	76	0.586331	86.7732	2
2014-05-14	1	LCX			no	no			1	1	76	m	1	0	no	0	0	142	43	120	ex	0	0.9	0	0	0	0	0	0	0	0	0	0	1	-0.411	1	0.993	76	0.586331	82.6727	2
2013-07-19	1	RCA			yes	no		focal	1	0	76	m	1	0	no	0	1	141	54	95	1	0	1.03	1	0	0	0	0	0	0	0	0	0	1.14444	-1.209	0.849491	0.993	76	0.586331	70.2297	2
2013-08-29	0
2014-02-19	1	LCX			yes	yes	Paroxysmal AF	diffuse	1	0	76	m	1	1	yes	0	0	164	50	76	ex	0	1.05	0	0	0	0	0	1	0	0	0	0	1.16667	-1.209	0.829968	0.993	76	0.586331	68.6157	2
2013-08-22	2	RCA		x
2013-08-22	2	RCA		x
2013-11-28	1	RCA			no	no			1	0	76	m	1	1	yes	0	1	175	31	155	1	0	1.12	0	0	0	0	0	1	0	0	1	0	1.24444	-1.209	0.76767	0.993	76	0.586331	63.4653	2
2013-08-19	0			x
2013-08-07	2	RCA		x
28/066/2013	1	LCX			no	no			0	0	76	m	1	0	na	0	1	189	32	242	ex	0	1.15	1	0	1	0	1	0	0	0	0	0	1.27778	-1.209	0.743525	0.993	76	0.586331	61.4692	2
2013-08-01	2	LCX	x
2013-06-03	1	LCX			no	no			1	0	76	f	1	0	no	0	0	198	62	91	1	0	0.95	1	0	0	0	0	0	0	0	0	0	1.35714	-1.209	0.691283	0.993	76	0.586331	58.3662	3
2013-12-10	1	LCX			no	no			1	0	76	f	1	0	na	1	1	270	44	120	ex	0	0.97	1	0	0	0	0	1	0	0	0	0	1.38571	-1.209	0.674088	0.993	76	0.586331	56.9144	3
2013-07-30	2	RCA	x
2013-07-29	2	RCA	x
2013-09-30	2	LCX								0
2013-07-26	2	RCA		x
2013-06-14	1	RCA			no	no			0	0	76	m	1	0	na	0	1	195	40	141	1	0	1.77	1	0	0	0	0	1	1	0	0	0	1.96667	-1.209	0.441448	0.993	76	0.586331	36.4957	3
2013-11-26	1	RCA			no	no			0	1	76	f	1	0	yes	1	0	184	39	137	0	0	2.1	1	0	1	0	0	1	0	0	0	0	3	-1.209	0.264948	0.993	76	0.586331	22.37	4
2014-01-17	1	RCA			yes	yes	Permanent AF	focal	1	0	77	m	1	1	na	0	0	116	21	148	0	0	0.73	1	0	1	0	0	1	1	0	0	0	0.811111	-0.411	1.08985	0.993	77	0.582227	89.4704	2
2013-05-13	1	RCA			no	no			0	0	77	f	0	0	na	0	0	247	32	148	1	1	0.6	0	0	0	0	0	0	0	0	0	0	0.857143	-0.329	1.05202	0.993	77	0.582227	88.2023	2
2014-05-16	1	LCX			no	no			0	0	77	m	1	0	na	0	0	182	40	137	ex	0	0.84	1	0	1	0	0	0	0	0	0	0	0.933333	-0.411	1.02876	0.993	77	0.582227	84.4551	2
2013-05-13	1	LCX			no	no			1	0	77	m	1	1	no	0	1	186	33	130	0	0	0.96	0	0	1	0	1	1	0	0	0	0	1.06667	-1.209	0.924939	0.993	77	0.582227	75.9319	2
2013-07-19	2	RCA		x
2013-07-19	2	RCA		x
2013-07-19	2	RCA		x
2014-02-17	1	LCX			no	yes	Permanent AF		0	1	77	m	0	0	yes	0	0	176	62	43	ex	0	1.01	0	0	0	0	0	0	0	0	0	0	1.12222	-1.209	0.869871	0.993	77	0.582227	71.4111	2
2013-07-18	2	LCX		x
2013-07-18	2	RCA		x
2013-10-16	1	RCA			no	no			1	1	77	f	1	1	na	0	0	123	49	122	0	0	0.93	1	0	1	0	1	1	0	0	1	0	1.32857	-1.209	0.709296	0.993	77	0.582227	59.4679	3
2013-10-17	1	LCX			no	no			0	0	77	m	1	0	na	1	0	156	31	300	ex	0	1.85	1	0	0	0	0	1	0	0	0	0	2.05556	-1.209	0.418474	0.993	77	0.582227	34.3542	3
2014-05-19	1	RCA			no	yes	Permanent AF		0	0	78	f	0	0	no	0	0	185		63	0	0	0.58	0	0	0	1	0	0	0	0	1	0	0.828571	-0.329	1.06382	0.993	78	0.578151	88.5673	2
2013-12-13	1	RCA			no	no			1	0	78	f	1	0	na	0	1	224	37	263	0	0	0.64	0	0	0	0	1	1	0	0	0	0	0.914286	-0.329	1.02992	0.993	78	0.578151	85.7448	2
2014-03-10	1	RCA			no	no			0	0	78	m	1	0	no	0	1	137	46	150	ex	0	0.8	1	0	0	0	0	1	0	0	1	0	0.888889	-0.411	1.0496	0.993	78	0.578151	85.5626	2
2013-11-21	1	LCX			yes	no		lesion in the LCX or RCA upstream the SNA origin	0	0	78	m	0	1	na	0	1	136	43	103	ex	0	0.86	1	0	1	0	0	1	0	0	0	0	0.955556	-0.411	1.01886	0.993	78	0.578151	83.0568	2
2014-01-14	1	RCA			no	no			1	0	78	m	1	0	no	0	0	142	48	81	0	0	0.96	1	0	1	0	0	1	0	0	1	0	1.06667	-1.209	0.924939	0.993	78	0.578151	75.4004	2
2013-12-13	1	LCX			no	no			1	0	78	m	0	1	na	0	1	120	36	91	ex	0	1.13	0	0	1	0	0	1	1	0	1	0	1.25556	-1.209	0.759464	0.993	78	0.578151	61.911	2
2013-06-14	1	LCX			no	yes	Persistent AF		0	0	78	m	1	0	no	0	1	139	37	131	1	0	1.19	1	0	1	0	0	1	1	0	1	0	1.32222	-1.209	0.713416	0.993	78	0.578151	58.1572	3
2013-07-08	0		x
2013-11-19	1	RCA			yes	no		lesion in the LCX or RCA upstream the SNA origin	1	0	78	m	1	1	no	1	0	120	46	67	0	0	1.2	1	0	1	0	1	1	1	0	0	0	1.33333	-1.209	0.706235	0.993	78	0.578151	57.5718	3
2013-07-04	1	LCX			no	no			1	1	78	m	1	0	no	0	0	158	55	73	0	0	1.25	1	0	0	0	0	0	0	0	0	0	1.38889	-1.209	0.672226	0.993	78	0.578151	54.7994	3
2013-07-05	0		x
2013-05-24	1	LCX			no	no			0	0	78	m	1	0	na	0	0	183	49	192	0	0	1.32	1	0	1	0	1	1	0	0	0	0	1.46667	-1.209	0.629369	0.993	78	0.578151	51.3057	3
2013-05-03	1	LCX			no	yes	PACs requiring antiarrhythmic therapy		1	1	78	m	1	0	yes	0	0	149	47	59	ex	0	1.34	0	0	0	0	0	1	0	1	0	0	1.48889	-1.209	0.61803	0.993	78	0.578151	50.3814	3
2013-07-04	2	RCA		x
2013-07-04	2	LCX		x
2013-07-04	2	RCA		x
2013-07-04	2	RCA	x
2013-05-06	1	RCA			no	no			1	1	78	m	0	1	yes	0	1	158	39	154	0		1.8	1	0	1	0	0	1	1	0	1	0	2	-1.209	0.432568	0.993	78	0.578151	35.2627	3
2013-07-02	2	LCX	x
2013-07-03	2	LCX								1																														0	3
2013-07-16	1	RCA			yes	no		focal	0	1	78	m	0	0	yes	0	1	149	37	145	1	0	2.6	1	0	1	0	1	0	1	0	1	0	2.88889	-1.209	0.277317	0.993	78	0.578151	22.6067	4
2014-01-22	1	LCX			no	no			1	1	79	m	0	0	na	0	0	144	60	92	ex	0	0.64	0	0	0	0	0	0	0	0	0	0	0.711111	-0.411	1.15041	0.993	79	0.574104	93.1244	1
2013-06-13	1	LCX			yes	no		diffuse	1	0	79	m	1	0	no	0	0	182	43	80	0	0	0.86	0	0	0	0	0	0	0	0	0	0	0.955556	-0.411	1.01886	0.993	79	0.574104	82.4754	2
2013-06-28	2	RCA+LCX		x
2013-05-27	1	RCA			yes	yes	Persistent AF	diffuse	1	0	79	m	1	0	na	0	0	195	59	95	0	0	1.06	1	0	0	0	0	1	0	1	0	0	1.17778	-1.209	0.820511	0.993	79	0.574104	66.4193	2
2013-06-28	2	RCA		x
2013-12-27	1	RCA			yes	no		diffuse	1	0	79	f	1	0	na	1	0	180	54	99	1	0	0.97	0	0	0	0	1	0	0	0	0	0	1.38571	-1.209	0.674088	0.993	79	0.574104	55.7275	3
2013-06-27	2	RCA		x
2013-07-01	1	RCA			no	yes	Paroxysmal AF		1	1	79	f	1	0	no	0	0	169	70	95	0	0	1.2	1	0	0	0	0	0	0	0	1	0	1.71429	-1.209	0.521187	0.993	79	0.574104	43.087	3
2013-06-26	2	RCA	x
2013-11-04	1	RCA			no	no			1	1	79	f	1	1	no	0	0	236	58	165	0	0	1.29	0	0	1	0	0	1	1	0	0	0	1.84286	-1.209	0.477552	0.993	79	0.574104	39.4797	3
2013-11-12	1	RCA			yes	yes	Persistent AF	focal	0	1	80	m	1	0	yes	0	0	176	42	98	ex	0	0.78	0	0	1	0	0	0	0	0	0	0	0.866667	-0.411	1.06058	0.993	80	0.570085	85.2515	2
2013-06-25	2	RCA		x
2013-07-09	1	RCA			no	no			1	0	80	m	1	0	na	0	0	179	40	213	0	0	1.21	0	0	0	0	0	0	0	0	0	0	1.34444	-1.209	0.699184	0.993	80	0.570085	56.2019	3
2013-10-29	1	LCX			no	no			0	1	80	f	1	0	yes	0	0	191	47	98	0	0	1.04	0	0	0	0	1	0	0	0	0	0	1.48571	-1.209	0.619627	0.993	80	0.570085	50.8666	3
2013-09-04	1	LCX			no	no			1	1	80	f	1	0	yes	0	0	191	47	98	0	0	1.04	0	0	0	0	1	0	0	0	0	0	1.48571	-1.209	0.619627	0.993	80	0.570085	50.8666	3
2013-09-26	1	LCX			no	no			1	1	80	m	1	0	no	1	1	168	39	117	ex	0	1.36	0	0	1	0	0	1	0	0	0	0	1.51111	-1.209	0.607059	0.993	80	0.570085	48.7966	3
2013-06-19	2	RCA	x
2014-01-10	1	LCX			no	no			1	1	80	m	1	0	yes	1	1	121	17	60	0	0	2.08	0	0	0	0	1	1	1	0	1	0	2.31111	-1.209	0.363196	0.993	80	0.570085	29.1944	4
2014-02-21	1	RCA			yes	yes	Paroxysmal AF	focal	1	1	81	m	1	0	na	0	1	157	49	110	ex	0	0.73	0	0	1	0	1	1	0	0	1	0	0.811111	-0.411	1.08985	0.993	81	0.566095	86.9914	2
2014-05-06	1	LCX			no	no			1	1	81	m	1	1	no	1	1	216	46	197	ex	0	0.82	1	0	1	0	1	1	1	0	1	0	0.911111	-0.411	1.039	0.993	81	0.566095	82.9324	2
2014-04-29	1	LCX			yes	no		diffuse	1	0	81	m	1	0	no	0	1	172	30	153	0	0	0.86	0	0	0	0	1	0	0	0	0	0	0.955556	-0.411	1.01886	0.993	81	0.566095	81.3248	2
2013-12-13	1	RCA			no	no			1	0	81	m	1	0	yes	0	0	195	59	39	ex	0	0.99	0	0	0	0	0	0	0	0	0	0	1.1	-1.209	0.891161	0.993	81	0.566095	71.1319	2
2013-09-04	1	RCA			no	no			0	0	81	m	1	1	yes	0	0	142	53	89	0	0	1.14	1	0	0	0	0	1	0	0	1	0	1.26667	-1.209	0.751417	0.993	81	0.566095	59.9777	2
2013-06-12	1	RCA			no	no			1	1	81	f	1	0	yes	0	0	191	55	98	0	0	1.2	1	0	0	0	0	0	0	0	1	0	1.71429	-1.209	0.521187	0.993	81	0.566095	42.4859	3
2013-06-12	2	LCX		x
2013-06-26	1	LCX			yes	yes	Sick sinus syndrome	focal	1	1	81	f	1	0	no	0	1	170	44	168	0	0	1.36	1	0	1	0	0	0	1	0	1	0	1.94286	-1.209	0.447997	0.993	81	0.566095	36.5197	3
2014-02-17	1	RCA			no	no			1	1	81	f	1	0	na	0	0	157	23	168	1	0	1.43	0	0	0	0	1	1	0	0	0	0	2.04286	-1.209	0.421621	0.993	81	0.566095	34.3696	3
2013-06-11	2	RCA	x
2013-12-16	1	LCX			no	no			0	1	81	m	1	1	yes	1	1	165	59	89	0	0	2.2	1	1	0	0	0	1	0	0	0	0	2.44444	-1.209	0.339383	0.993	81	0.566095	27.0893	4
2013-09-09	1	LCX			no	no			1	1	82	m	0	0	na	0	0	99	28	91	0	0	0.78	0	0	1	0	0	0	0	0	0	0	0.866667	-0.411	1.06058	0.993	82	0.562132	84.0621	2
2013-06-09	0
2013-06-30	1	RCA			yes	no		diffuse	1	0	82	f	0	0	no	0	0	200	51	78	0	0	0.75	0	0	0	0	1	0	0	0	0	0	1.07143	-1.209	0.919972	0.993	82	0.562132	74.469	2
2014-05-06	1	RCA			no	yes	Paroxysmal supraventricular tachycardia		1	1	82	m	1	0	no	0	0	191	52	76	0	0	1.02	1	0	0	0	0	1	0	1	0	0	1.13333	-1.209	0.859571	0.993	82	0.562132	68.1301	2
2013-12-03	1	LCX			no	no			1	0	82	f	0	1	na	0	1	170	67	59	0	0	0.87	0	0	0	0	0	1	1	0	1	0	1.24286	-1.209	0.768856	0.993	82	0.562132	62.2366	2
2014-02-26	1	RCA			no	yes	Permanent AF		0	1	82	m	0	0	yes	0	1	132	47	62	ex	0	1.12	1	0	1	0	0	0	0	0	0	0	1.24444	-1.209	0.76767	0.993	82	0.562132	60.846	2
2013-06-05	2	LCX		x
41592	1	RCA			no	no			1	1	82	m	1	0	na	0	0	136	55	64	ex	0	1.17	1	0	0	0	0	0	0	0	0	0	1.3	-1.209	0.728186	0.993	82	0.562132	57.7165	3
2013-06-05	2	RCA	x
2013-06-04	1	LCX			no	no			0	0	82	f	1	0	na	0	0	254	91	96	0	0	0.99	0	0	0	0	0	0	0	0	0	0	1.41429	-1.209	0.657659	0.993	82	0.562132	53.2355	3
2013-06-04	2	RCA	x
2014-05-21	1	LCX			yes	yes	Permanent AF	diffuse	0	1	82	m	1	1	yes	0	1	179	67	145	ex	0	1.61	0	1	1	0	0	0	0	0	0	0	1.78889	-1.209	0.495025	0.993	82	0.562132	39.236	3
2014-01-14	1	RCA			no	no			1	0	83	f	1	0	yes	0	1	172	87	55	0	0	0.47	1	0	0	0	0	0	0	0	1	0	0.671429	-0.329	1.14003	0.993	83	0.558197	91.6362	1
2013-06-04	0			x
2013-06-04	2	RCA		x
2013-06-04	2	RCA	x
2014-01-31	1	RCA			no	no			1	0	83	f	1	0	no	0	0	152	31	99	0	0	0.61	1	0	0	0	0	0	0	0	0	0	0.871429	-0.329	1.04632	0.993	83	0.558197	84.1035	2
2013-06-03	2	RCA	x
2014-03-30	1	RCA			no	no			1	0	83	m	1	1	na	1	0	129	41	132	0	0	0.99	1	0	1	0	0	1	0	0	1	0	1.1	-1.209	0.891161	0.993	83	0.558197	70.1396	2
2013-05-31	2	RCA	x
2014-05-21	1	LCX			yes	no		diffuse	1	1	83	m	1	0	na	1	0	145	36	78	ex	1	1.24	0	0	0	0	0	1	0	0	0	0	1.37778	-1.209	0.678785	0.993	83	0.558197	53.4243	3
2013-05-16	1	LCX			no	no			1	1	84	m	1	0	no	0	0	107	43	52	ex	0	0.7	0	0	0	0	0	0	0	0	0	0	0.777778	-0.411	1.10881	0.993	84	0.55429	86.6591	2
2014-05-15	1	RCA			yes	no		diffuse	1	1	84	f	1	0	no	1	0	182	42	105	0	0	0.58	1	0	0	0	0	1	0	0	0	0	0.828571	-0.329	1.06382	0.993	84	0.55429	84.9119	2
2013-12-06	1	RCA			no	no			0	0	84	m	0	0	na	0	1	200	63	80	0	0	1.05	0	0	0	0	0	1	0	0	1	0	1.16667	-1.209	0.829968	0.993	84	0.55429	64.866	2
2013-05-29	2	RCA		x
2014-03-08	1	RCA			no	no			1	0	84	f	1	1	no	0	0	280	36	244	ex	0	0.91	0	0	1	0	0	1	0	0	0	0	1.3	-1.209	0.728186	0.993	84	0.55429	58.1222	3
2013-08-30	1	RCA			yes	yes	Permanent AF	lesion in the LCX or RCA upstream the SNA origin	1	0	84	m	1	0	yes	0	1	138	39	70	ex	0	1.3	1	0	0	1	0	0	0	0	0	0	1.44444	-1.209	0.641094	0.993	84	0.55429	50.1046	3
2014-04-28	1	RCA			no	no			1	1	84	f	0	0	na	0	0	173	49	127	0	0	1.03	0	0	0	0	0	0	0	0	0	0	1.47143	-1.209	0.626907	0.993	84	0.55429	50.0383	3
2013-05-28	2	RCA		x
2013-10-28	1	LCX			no	no			1	1	84	m	0	0	na	0	0	203	68	89	0	0	1.34	0	0	0	0	0	0	0	0	0	0	1.48889	-1.209	0.61803	0.993	84	0.55429	48.302	3
2013-05-09	1	LCX			no	no			0	1	84	m	1	1	na	0	1	111	51	80	ex	0	1.43	1	0	1	0	0	1	0	0	1	0	1.58889	-1.209	0.571318	0.993	84	0.55429	44.6513	3
2013-12-27	1	LCX			no	no			1	1	84	m	1	0	yes	0	0	236	140	66	ex	0	1.86	1	0	0	0	1	1	0	0	0	0	2.06667	-1.209	0.415756	0.993	84	0.55429	32.4933	3
2013-09-05	1	LCX			yes	yes	Persistent AF	diffuse	0	1	84	f	1	1	no	0	1	146	38	155	0	0	1.7	1	0	0	0	0	1	0	0	1	0	2.42857	-1.209	0.342067	0.993	84	0.55429	27.303	4
2013-09-25	1	RCA			no	no			1	0	85	f	1	0	na	0	0	172	79	67	0	0	0.74	1	0	0	0	0	1	0	0	0	0	1.05714	-1.209	0.935023	0.993	85	0.55041	74.109	2
2013-12-30	1	LCX			no	no			0	0	85	f	1	0	na	1	1	158	38	125	0	0	0.88	1	0	1	0	1	0	1	0	1	0	1.25714	-1.209	0.758305	0.993	85	0.55041	60.1025	2
2013-05-22	2	RCA		x
2013-12-02	1	LCX			no	no			1	1	85	m	1	0	na	0	0	148	38	68	ex	0	1.15	1	0	0	0	0	0	0	0	0	0	1.27778	-1.209	0.743525	0.993	85	0.55041	57.7033	3
2014-01-24	1	LCX			no	no			1	0	85	m	1	0	na	0	1	210	66	63	0	0	1.2	1	0	0	0	1	0	1	0	0	0	1.33333	-1.209	0.706235	0.993	85	0.55041	54.8093	3
2013-05-20	0
2013-05-20	2	RCA	x
2013-05-17	2	RCA	x
2014-01-18	1	RCA			no	no			1	1	85	f	1	1	yes	0	0	152	73	115	ex	0	0.98	1	0	1	0	0	1	0	0	1	0	1.4	-1.209	0.665781	0.993	85	0.55041	52.7691	3
2013-10-14	1	LCX			no	no			1	0	85	f	1	0	no	0	0	139	30	92	0	0	1.44	1	0	0	0	0	0	0	0	1	0	2.05714	-1.209	0.418084	0.993	85	0.55041	33.1369	3
2013-09-09	1	RCA			no	no			1	1	85	f	1	0	yes	0	1	145	58	107	0	0	1.5	1	0	0	0	0	1	0	0	1	0	2.14286	-1.209	0.397951	0.993	85	0.55041	31.5412	3
2013-09-06	1	LCX			yes	yes	Permanent AF	diffuse	1	1	85	m	1	1	yes	1	1	207	42	115	ex	0	2.9	0	0	1	0	0	0	1	0	0	0	3.22222	-1.209	0.243019	0.993	85	0.55041	18.8602	4
2014-04-04	1	RCA			no	no			0	0	86	m	1	0	na	0	1	157	56	61	ex	0	0.71	0	0	0	0	0	1	0	0	0	0	0.788889	-0.411	1.10237	0.993	86	0.546557	84.9534	2
2013-10-14	1	RCA			no	no			1	1	86	m	1	0	no	1	0	143	64	116	0	0	1.25	0	0	0	0	0	0	0	0	0	0	1.38889	-1.209	0.672226	0.993	86	0.546557	51.8047	3
2014-02-12	1	LCX			no	no			1	1	86	m	1	0	na	0	1	223	37	112	0	0	1.56	1	0	1	0	0	0	1	0	0	0	1.73333	-1.209	0.51427	0.993	86	0.546557	39.632	3
2013-10-07	1	LCX			no	no			1	1	86	f	1	1	yes	0	0	145	46	119	0	0	1.45	0	0	1	0	1	1	1	0	1	0	2.07143	-1.209	0.4146	0.993	86	0.546557	32.6308	3
2014-01-23	1	RCA			no	no			1	1	86	f	1	0	yes	0	1	196	35	145	ex	0	2.46	1	0	0	0	0	0	1	0	0	0	3.51429	-1.209	0.218818	0.993	86	0.546557	17.2219	4
2013-10-31	2	RCA								1
2013-07-25	1	LCX			no	no			1	1	87	m	1	1	na	0	0	121	40	79	0	0	1.2	1	0	1	0	0	1	0	0	1	0	1.33333	-1.209	0.706235	0.993	87	0.542731	54.0447	3
2013-05-09	2	LCX		x
2013-05-30	1	LCX			no	no			1	1	87	f	1	0	yes	0	0	226	58	148	0	0	1.04	1	0	0	0	0	0	0	0	0	0	1.48571	-1.209	0.619627	0.993	87	0.542731	48.4259	3
2013-06-07	1	LCX			no	no			0	1	87	m	1	0	yes	0	1	157	44	107	0	0	2.01	0	1	1	0	0	1	0	0	0	0	2.23333	-1.209	0.378543	0.993	87	0.542731	28.968	4
2013-06-06	1	RCA			yes	no		focal	1	1	89	m	1	1	yes	0	1	113	31	79	0	0	0.86	1	0	1	0	1	1	1	0	1	0	0.955556	-0.411	1.01886	0.993	89	0.535159	76.8806	2
2013-12-16	1	RCA			no	no			1	0	89	f	1	1	yes	0	0	94	47	55	0	0	0.98	0	0	1	0	0	1	1	0	1	0	1.4	-1.209	0.665781	0.993	89	0.535159	51.307	3
2013-11-01	1	RCA			no	no			1	0	89	f	1	1	yes	0	0	94	47	55	0	0	0.98	0	0	1	0	0	1	1	0	1	0	1.4	-1.209	0.665781	0.993	89	0.535159	51.307	3
2013-10-03	1	RCA			no	no			1	1	89	m	1	0	na	0	0	145	42	145	0	0	1.34	1	0	0	0	0	1	0	0	0	0	1.48889	-1.209	0.61803	0.993	89	0.535159	46.635	3
2014-01-10	1	RCA			no	no			1	0	90	m	1	0	na	0	0	164	71	49	0	0	1.94	0	0	0	0	1	0	0	0	1	0	2.15556	-1.209	0.395118	0.993	90	0.531413	29.6059	3
2013-09-23	1	LCX			no	no			1	1	91	f	1	1	yes	1	0	112	29	102	0	1	2.08	1	0	1	0	0	1	1	0	0	0	2.97143	-1.209	0.268031	0.993	91	0.527693	20.3671	4
2013-05-03	1	RCA			no	no			1	1	91	m	1	0	yes	0	1	109	45	81	ex	0	1.1	0	0	1	0	0	0	1	0	1	0								2
2013-11-26	1	RCA			no	no			1	1	92	f	1	0	na	0	0	170	54	60	0	0	0.7	0	0	1	0	0	1	0	0	0	0	1	-0.329	1	0.993	92	0.523999	75.4559	2
2013-09-20	1	LCX			yes	yes	Paroxysmal AF	lesion in the LCX or RCA upstream the SNA origin	1	1	92	f	1	0	na	0	0	185	49	100	0	0	0.85	1	0	0	0	0	1	0	0	0	0	1.21429	-1.209	0.790781	0.993	92	0.523999	59.6691	2
2013-11-11	1	LCX			no	no			0	0	94	m	1	0	na	0	0	199	36	135	1	0	1.25	0	0	0	0	0	1	0	0	0	0	1.38889	-1.209	0.672226	0.993	94	0.516689	48.9738	3
2013-05-02	2	LCX		x
2013-09-19	1	LCX			no	no			1	0	98	f	1	0	yes	0	0	128	26	124	0	0	1.01	1	0	0	0	0	0	0	0	0	0	1.44286	-1.209	0.641947	0.993	98	0.502373	46.4395	3
2013-12-31	1	LCX			yes	yes	Paroxysmal AF	focal	1	0	98	f	1	0	yes	0	0	277	48	165	0	0	1.57	1	0	0	0	0	0	0	1	0	0	2.24286	-1.209	0.3766	0.993	98	0.502373	27.2439	4

## Sheet: Foglio2
SNA				SNA origin			smoke		Indication to coronary catheterization
0	not visible for its entire course			RCA	Right coronary atrery		0	never	0	non-ACS
1	visible for its entire course and included for the second objective			LCX	Left circumflex		1	current	1	ACS
2	visible for its entire course, but excluded for the second objective			RCA+LCX	Both		ex	former
